# Supplementary material for: Combined surgical treatment of esophageal cancer and coronary heart diseases in elderly patients
Source: World J Surg Oncol. 2018 Oct 24;16:213. doi: 10.1186/s12957-018-1512-5 (PMC6201527; doi:10.1186/s12957-018-1512-5)
Supplement: Supplementary file 1 — Clinical data of two groups. (XLSX 19 kb) [file 12957_2018_1512_MOESM1_ESM.xlsx]

## Sheet: 1
Pt No	Age	Sex M1F2	Weight [kg]	Height (cm)	NYHA	CAD0:non1:stabel angina2:unstable angina3:MI	Hypertension	DM	Smoking	cerbrovascular disease	EF	grafts (n)	Blood Loss (ml)	Red blood cell transfusion(U)	Plasma transfusion(ml)	24h drainage (ml)	48h drainage (ml)	72h drainage (ml)	96h drainage (ml)	96h later drainage (ml)	total drainage (ml)	Operation time (min)	Mechanical ventilation time (min)	ICU stay (min)	Postoperative hospital stay (d)	Tumor size(cm)	Tumor stage	Group 1:A2:B	Tumor location	Tumor pathological type(1:adenocarcinoma 2: squamous 3:others)	Surgical approach1:single incision 2: two incision
1	56	1	70	168	2	1	0	0	1	0	72	1	400	4	0	530	270	100	0	0	900	330	980	1175	15	3	3	1	2	1	1
2	64	1	80	163	2	2	1	0	0	0	64	1	400	3	0	300	590	800	250	480	2420	385	900	2340	27	2.5	1	1	1	2	1
3	71	1	66	170	2	2	0	0	0	1	61.7	3	600	1.5	670	70	410	200	200	120	1000	470	825	960	15	5.5	2	1	2	1	1
4	70	1	85	175	2	2	1	0	1	1	60.7	3	500	0	0	60	660	200	300	2320	3540	420	1380	2515	16	4	3	1	1	3	1
5	62	1	64	170	2	1	1	0	0	1	64	4	800	2.5	200	300	360	120	40	2750	3570	445	865	975	22	4.5	3	1	1	2	1
6	66	1	75	161	2	1	1	0	1	0	67.9	4	500	1	1190	100	480	280	40	700	1600	470	695	2160	29	4.5	3	1	1	2	1
7	70	2	68	167	2	1	1	0	0	0	63	3	500	2	270	270	150	50	5	0	475	400	690	2160	15	4	2	1	2	1	1
8	77	1	83	179	2	1	1	1	0	1	63.7	1	800	2	440	170	240	260	60	450	1180	320	825	3870	13	4	1	1	2	1	1
9	71	1	59	173	2	1	0	1	1	1	64.7	3	600	0	640	100	440	200	180	750	1670	430	960	1260	14	3.5	2	1	1	2	1
10	70	1	52	169	2	1	1	0	1	0	66.9	3	1500	4.5	460	50	80	230	115	405	880	350	580	940	11	8	3	1	2	3	1
11	66	2	67	158	2	1	0	0	0	0	64.4	2	300	0	510	100	240	180	270	1000	1790	250	1020	1170	37	3	3	1	1	2	1
12	68	1	65	167	2	1	0	0	0	1	64.8	3	600	2	600	250	100	490	20	1040	1900	365	955	2530	23	1	1	1	2	1	1
13	55	1	70	165	2	1	1	0	1	0	67	3	250	0	440	690	700	205	80	1425	3100	495	645	2070	16	0.6	1	1	1	3	2
14	52	1	62	170	2	1	1	0	1	0	56.9	4	400	1	500	460	670	340	280	1280	3030	585	450	3970	24	2.5	2	1	1	2	1
15	60	1	67	165	2	1	0	0	0	0	63.3	2	500	0	0	295	220	145	420	2255	3335	440	865	2475	20	1.2	1	1	1	2	1
16	58	2	45	151	2	1	0	1	0	0	66.3	2	200	3	390	110	300	250	425	1560	2645	337	565	1050	22	7.5	3	1	2	1	1
17	57	1	65	182	2	1	0	0	1	1	64	2	1000	2	120	50	50	65	50	470	685	325	980	1110	18	3	2	1	1	2	1
18	72	1	67	167	2	1	1	0	0	0	62.4	2	1000	0	450	310	325	110	235	1810	2790	440	1290	2790	17	2	1	1	1	2	1
19	70	1	70	161	2	1	0	0	1	0	63.6	1	400	0	0	80	290	320	150	1165	2005	365	630	750	19	3.5	3	1	2	1	1
20	70	1	61	160	2	2	1	1	0	1	63.3	2	500	2	0	120	610	180	80	1430	2420	470	655	1150	13	4	3	1	2	1	1
21	71	1	56	164	2	1	0	0	0	1	66.3	1	600	0	0	120	250	180	65	310	925	367	1380	1610	24	3	2	1	1	2	1
22	68	1	60	163	2	1	1	0	0	1	59	2	1000	0	0	230	565	435	215	840	2285	445	835	2485	21	2	2	1	1	2	1
23	48	1	58	170	1	0	0	0	1	0	64		200	0	0	180	0	0	250	100	530	180	0	4185	9	3.5	2	2	1	2	1
24	49	1	84	171	1	0	0	0	0	0	60.5		200	0	0	200	200	70	70	250	790	180	0	0	12	1.5	2	2	1	2	1
25	52	1	68	172	1	0	0	0	1	0	60.2		200	0	0	180	270	200	100	0	750	207	0	2655	9	1.5	2	2	1	2	1
26	54	1	78	168	1	0	0	0	0	0	63		400	0	0	250	450	0	0	0	700	240	0	0	17	4	2	2	1	2	1
27	56	1	72	175	1	0	1	0	0	0	68		200	0	0	20	80	260	40	750	1150	175	0	0	10	4	3	2	2	1	1
28	59	2	72	162	1	0	0	0	1	0	64		400	3	0	250	160	150	100	0	660	190	0	1215	12	2	1	2	2	1	1
29	60	1	65	172	1	0	1	0	1	1	65.8		200	0	0	390	240	150	130	0	910	230	0	0	11	1	1	2	1	2	1
30	60	1	82	173	1	0	1	0	1	0	67.5		200	0	0	200	140	100	100	0	540	240	0	0	13	2	1	2	1	3	1
31	60	1	60	160	1	0	0	0	1	0	64		200	0	0	350	300	550	240	200	1640	270	0	0	10	3	3	2	1	2	1
32	61	1	56	166	1	0	0	0	0	0	64		600	1.5	150	400	60	80	0	0	540	165	0	0	12	1.5	1	2	1	2	1
33	61	1	55	162	1	0	0	0	1	0	63.2		150	0	0	430	280	80	0	100	890	195	0	0	13	2.1	1	2	1	2	1
34	62	2	60	154	1	0	0	0	0	0	68		200	0	0	300	200	170	0	0	670	180	0	6780	9	3	3	2	1	2	1
35	62	1	50	157	1	0	0	0	1	0	72.2		100	0	0	200	350	70	0	0	620	195	0	0	13	5	3	2	1	2	1
36	62	1	58	161	1	0	1	0	1	0	71.5		100	0	0	200	300	300	300	820	1920	225	0	0	10	3.5	3	2	1	1	1
37	62	2	65	160	1	0	1	0	0	0	68		100	1.5	240	200	240	100	30	30	600	235	0	0	22	3	3	2	1	2	1
38	63	1	71	166	1	0	0	0	0	0	65		150	0	0	350	210	10	75	340	985	180	0	6990	11	3	3	2	1	2	1
39	63	1	74	161	1	0	0	0	1	0	61		100	0	0	60	170	100	0	0	330	260	0	0	17	8	3	2	1	2	1
40	64	1	75	169	1	0	1	0	0	0	62.5		100	0	0	280	70	110	160	200	820	275	0	6600	11	7	3	2	2	1	1
41	65	1	58	165	1	0	0	0	1	0	63		300	0	0	100	150	170	150	50	620	185	0	0	9	3	1	2	2	1	1
42	65	1	56	165	1	0	0	0	1	0	65.5		200	0	300	450	400	0	250	900	2000	210	0	1050	12	5	2	2	1	2	1
43	65	1	62	172	1	0	1	0	0	0	68.1		400	2	350	900	850	550	350	1000	3650	240	0	0	12	3	1	2	1	2	1
44	65	1	75	167	2	1	1	1	0	0	64.5		200	0	0	150	150	100	0	0	400	240	0	0	11	6	2	2	1	3	1
45	67	1	77	175	1	0	0	0	1	0	65		400	0	0	0	220	50	0	0	270	160	0	0	12	4	2	2	1	1	1
46	67	1	70	167	1	0	0	0	0	0	67		250	0	0	25	15	0	0	0	40	213	0	0	9	1.5	3	2	2	1	1
47	67	1	65	168	1	0	0	0	0	0	68		100	0	0	150	130	60	30	610	980	240	0	8175	12	3.5	3	2	1	1	1
48	67	1	61	168	1	0	1	0	1	0	67		200	0	0	100	0	150	0	350	600	255	0	9915	12	3.5	2	2	2	1	1
49	68	1	54	162	1	0	0	0	0	0	65.5		150	0	0	300	450	100	60	150	1060	158	0	5880	12	1.5	1	2	1	2	1
50	68	1	73	172	1	0	1	0	0	0	60		150	0	0	200	150	0	0	0	350	160	0	0	10	2	3	2	2	1	1
51	68	1	58	167	1	0	0	1	1	0	72		200	0	400	270	0	0	0	0	270	170	0	19970	36	2.5	2	2	2	1	1
52	68	1	60	168	1	0	0	0	1	1	64.5		100	0	0	250	250	100	150	100	850	180	0	0	11	4	3	2	2	1	1
53	68	1	56	162	1	0	0	0	1	0	66.5		200	0	0	270	120	180	40	0	610	270	0	1185	15	2	1	2	1	2	1
54	73	1	65	166	1	0	0	0	0	1	67		100	0	0	50	0	260	200	370	880	180	0	2580	11	3	3	2	2	1	1
55	77	1	63	170	1	0	0	0	0	0	64.7		150	0	0	100	150	30	0	0	280	165	0	0	12	1	2	2	2	1	1
56	57	1	75	175	1	0	0	1	1	0	65		200	2	200	120	200	100	0	0	420	275	0	0	16	4	3	2	2	1	1
57	60	2	68	160	1	0	1	0	0	0	64		300	0	0	120	15	50	0	0	185	145	0	4260	9	2	1	2	2	1	1
58	70	1	57	165	1	0	0	0	0	0	62		100	0	0	200	320	250	0	0	770	175	0	0	19	3	3	2	2	1	1
59	70	1	70	168	1	1	1	0	1	0	63		150	2	400	50	300	100	0	0	450	210	0	0	11	2	3	2	2	1	1
60	70	2	61	160	1	0	0	0	0	0	64.2		200	0	0	50	170	100	0	0	320	200	0	5550	11	4	3	2	2	1	1
61	71	1	57	160	1	0	1	0	1	0	62.4		500	1	200	280	120	150	100	0	650	370	0	0	13	1	1	2	1	2	1
62	71	1	76	175	1	0	0	1	0	0	64.7		200	0	0	350	450	250	140	50	1240	360	0	0	15	4	2	2	1	2	1
63	72	1	60	162	1	0	1	0	0	0	70.2		400	3.5	0	130	180	60	0	0	370	195	0	0	18	1.6	1	2	1	2	1
64	75	2	54	160	1	0	0	0	0	0	63.5		500	0	0	100	100	50	0	0	250	230	0	11430	9	4	1	2	2	1	1
65	64	1	45	166	1	0	0	0	1	0	63		200	0	0	200	100	50	0	0	350	180	0	0	10	3	3	2	2	1	1
66	51	1	73	165	1	1	1	0	0	0	66.9		200	0	0	200	140	110	120	0	570	180	0	0	14	3	2	2	1	2	1
